# Supplementary material for: Cardiac Surgery-Associated Acute Kidney Injury: Procedure-Specific Incidence and Impact on Mortality—An Algorithm-Based Big Data Fusion Analysis
Source: Med Sci (Basel). 2026 Apr 23;14(2):209. doi: 10.3390/medsci14020209 (PMC13214795; doi:10.3390/medsci14020209)
Supplement: Supplementary file 1 [file medsci-14-00209-s001.zip]

Archive with 1 entries (1 files):
- medsci-4250728-supplementary.pdf
